# Supplementary material for: Apremilast reduces co-occurring alcohol drinking and mechanical allodynia and regulates central amygdala GABAergic transmission
Source: JCI Insight. 2025 Apr 22;10(8):e189732. doi: 10.1172/jci.insight.189732 (PMC12016922; doi:10.1172/jci.insight.189732)
Supplement: Supporting data values [file jciinsight-10-189732-s172.xlsx]

## Sheet: Figure 2
Alcohol Intake Panel				Alcohol Intake Panel				Alcohol Preference				Alcohol Preference				Alcohol Intake Panel				Alcohol Intake Panel				Alcohol Preference Panel				Alcohol Preference Panel
Panel A				Panel B				Panel C				Panel D				Panel E				Panel F				Panel G				Panel H
Wistar Males				Wistar Females				Wistar Males				Wistar Females				msP Males				msP Females				msP Males				msP Females
0	10 mg/kg	20 mg/kg		0	10 mg/kg	20 mg/kg		0	10 mg/kg	20 mg/kg		0	10 mg/kg	20 mg/kg		0	10 mg/kg	20 mg/kg		0	10 mg/kg	20 mg/kg		0	10 mg/kg	20 mg/kg		0	10 mg/kg	20 mg/kg
0.299443	0.194079	0.225131		0.0874636	0.0616967	0.0392157		36.8782	46.4567	95.5556		4.65839	5.24017	2.71318		1.99076	1.93621	1.21893		1.76703	2.29492	0.418118		99.9072	99.1354	99.1974		98.6	99.2669	52.4017
0.111111	0.110733	0.12709		0.618132	0.113043	0.0630137		26.6667	13.0261	16.1017		29.4118	8.94495	5.01089		1.9551	1.52486	0.861682		2.29588	1.26667	2.47985		98.9669	97.8723	92.7565		92.7383	94.2149	98.688
0.320532	0.745363	0.115269		0.799559	0.18267	0.0338983		54.386	68.3153	37.1981		23.0184	23.565	5.20446		1.87075	2.03614	1.22222		2.60684	1.4843	1.85911		97.7488	98.0658	97.7778		98.546	97.3529	98.5428
0.472464	0.327553	0.232342		0.880814	0.0804598	0.0310881		69.9571	47.3538	32.8084		30.8869	6.87961	1.0979		1.82793	1.45902	0.745794		1.95423	1.98208	1.25632		95.9424	98.6453	96.8447		96.0208	96.8476	92.0635
0.109091	0.785185	0.246552		0.694444	0.426184	0.131285		49.5868	69.1906	37.3368		62.3441	23.3588	28.6585		1.11937	0.77757	1.2202		2.98113	0.901818	1.94779		98.4509	96.0739	94.2278		98.2587	84.3537	97.3896
0.937729	0.204019	0.214567		0.248244	0.837379	0.0622222		54.818	24.1758	43.6		24.7086	88.4615	7.34908		1.62454	1.47345	0.508911		2.12554	2.43793	2.4807		98.2281	98.2301	93.4545		91.4339	98.8811	97.9224
0.299174	0.113139	0.340502		1.27344	0.0310734	0.0569106		83.4101	66.6667	84.4444		83.5897	2.04082	12.5		2.21693	1.68349	0.939904		1.97578	0.939286	0.635036		98.7044	100	93.0952		97.2743	86.2295	94.0541
0.292593	0.111876	0.427273		0.574526	0.177112	0.0664894		20.7622	13.9485	82.9412		38.4058	74.7126	13.5135		2.00753	2.42308	1.86618		3.20741	1.88664	0.820084		98.6124	99.5012	97.8199		98.2974	97.6939	77.7778
0.535088	0.183333	0.531884		0.997642	0.108974	0.104072		63.6743	41.4226	65.1865		95.4853	65.3846	6.19112		1.17127	1.99748	1.88489						97.546	97.7805	98.5889
0.870567	0.24	0.124561		0.107692	0.835165	0.143529		79.1935	46.5116	11.7162		88.8889	77.8689	10.3918		1.92157	1.23649	1.56103						99.1903	97.6868	99.0489
1.64	0.205438	0.242515		0.110825	0.153846	0.13172		68.9602	65.3846	29.562		55.1282	27.5556	7.43551
0.684764	0.19469	0.216165		1.39332	0.108742	0.14951		48.0935	69.8413	17.2673		98.1884	17.1717	31.1224
				0.490323	0.114823	0.145455						37.4384	12.5858	11.985
				0.314286	0.26	0.137845						23.6136	32.3843	10.0917
				1.33696	0.20603	0.205						86.6197	46.5909	83.6735
				0.252011	0.158242	0.326316						9.75104	50	23.9845
				1.59845	0.311005	0.251748						79.5103	30.3738	17.5041
					0.231579	0.276744							25.0712	48.9712

## Sheet: Figure 3
Immediately after Alcohol Panel				Immediately after Alcohol Panel				Early Abstinence Panel			Early Abstinence Panel			Immediately after Alcohol Panel				Immediately after Alcohol Panel				Early Abstinence Panel			Early Abstinence Panel
Panel A				Panel B				Panel C			Panel D			Panel E				Panel F				Panel G			Panel H
Wistar Males				Wistar Females				Wistar Males			Wistar Females			msP Males				msP Females				msP Males			msP Females
0	10 mg/kg	20 mg/kg		0	10 mg/kg	20 mg/kg		0	20 mg/kg		0	20 mg/kg		0	10 mg/kg	20 mg/kg		0	10 mg/kg	20 mg/kg		0	20 mg/kg		0	20 mg/kg
60	60	60		15	10	26		26	26		6	60		15	15	60		15	26	26		10	26		15	60
60	26	26		26	15	8		60	60		26	60		15	10	10		10	10	15		10	26		10	26
26	26	26		15	15	60		26	60		10	26		15	26	26		10	15	15		15	26		15	60
26	60	26		15	15	15		26	26		8	15		15	15	26		10	26	26		26	26		15	26
15	26	60		10	26	15		60	26		8	15		10	26	26		15	26	60		10	26		15	26
60	60	26		26	60	60		26	26		15	15		10	26	26		15	10	15		8	26		10	26
26	60	26		26	60	60		26	26		26	26		10	15	26		15	26	60		15	15		10	26
26	15	26		26	60	60		26	26		60	60		15	10	26		15	60	26		15	60		15	15
15	60	26		26	26	60		60	26		26	60		15	10	60							26
26	60	26		60	15	60		26	60		60	60		26	26	15							15
26	15	15		60	60	100		60	60		15	100
26	15	26		60	26	60		26	26		26	60
				15	15	26					26	60
				26	15	26					26	15
				60	60	60					60	100
				10	15	26					60	60
				15	15	60					26	26
				26	60						26

## Sheet: Figure 4
Protracted Abstinence Panel							Protracted Abstinence Panel
Panel A							Panel B
msP Males							msP Females
Neg 24 h Test Day		Test Day		Pos 24 h Test Day			Neg 24 h Test Day		Test Day		Pos 24 h Test Day
0	20 mg/kg	0	20 mg/kg	0	20 mg/kg		0	20 mg/kg	0	20 mg/kg	0	20 mg/kg
8	6	8	10	6	10		10	6	10	8	10	6
6	6	6	8	4	8		4	6	4	6	8	6
6	6	8	8	6	10		4	4	6	15	6	8
8	6	10	10	6	10		8	8	8	15	6	8
4	10	4	15	6	8		6	8	6	8	4	8
10	10	10	6	6	10		10	6	8	10	8	8
8	10	10	10	6	8
8	6	8	15	8	8
6	8	6	8	6	10
8	8	6	8	8	8

## Sheet: Figure 5
Electrophysiology Males									Electrophysiology Males
Panel B									Panel C
Baseline sIPSCs									Apremilast Application sIPSCs % change of Baseline
Frequency (Hz)		Amplitude (pA)		Rise time (ms)		Decay time (ms)			Frequency (Hz)		Amplitude (pA)		Rise time (ms)		Decay time (ms)
Wistar	msP	Wistar	msP	Wistar	msP	Wistar	msP		Wistar	msP	Wistar	msP	Wistar	msP	Wistar	msP
1.364	2.057	103.635	65.835	2.83	2.658	15.966	8.325		122.987	96.9373	118.353	113.362	97.6288	84.0105	115.101	118.739
1.192	6.761	73.853	158.145	2.446	2.175	11.006	11.763		100.077	106.805	74.8694	88.3388	114.299	115.625	95.1734	83.3832
0.222	6.275	62.288	74.761	2.416	2.688	7.587	11.705		102.908	80.7976	97.24	80.5707	92.8078	117.304	88.8568	94.3782
0.529	5.416	118.651	79.941	3.67	2.248	22.418	8.129		125.094	115.02	101.329	112.438	115.358	95.5109	84.6331	156.866
1.3	0.446	97.268	64.164	2.161	2.985	13.032	5.928		167.299	87.3266	70.54	95.1963	90.245	112.374	78.3075	93.8018
3.886	3.172	72.68	71.923	3.184	2.077	13.156	8.325		90.3888	100.809	79.6604	69.5567	98.0702	118.93	90.3708	84
0.267	2.101	69.461	62.595	2.624	1.775	12.143	8.1		106.007	82.6651	121.476	100.541	99.3885	89.0282	187.105	98.5576
0.422	0.848	48.262	44.7	2.163	2.552	6.901	8.458		114.676	50.3635	128.507	97.9863	95.6825	110.909	132.934	95.8147
2.289	3.026	209	193.87	2.28	2.53	11.247	13.882		147.68	142.373	137.889	130.648	90.6623	100.731	102.861	125.06
0.283	0.708	48.505	125.854	2.78	2.464	4.591	13.819		101.746	111.29	133.583	131.932	99.6623	144.778	140.464	95.6288
2.097	0.177	60.824	55.7	2.872	2.068	7.181	6.337		106.763		100.672		100.493		78.9715
1.281		93.584		3.02		12.058
0.63		141.428		2.665		7.026
1.037		51.775		3.45		8.498

## Sheet: Figure 6
Electrophysiology Females									Electrophysiology Females
Panel B									Panel C
Baseline sIPSCs									Apremilast Application sIPSCs % change of Baseline
Frequency (Hz)		Amplitude (pA)		Rise time (ms)		Decay time (ms)			Frequency (Hz)		Amplitude (pA)		Rise time (ms)		Decay time (ms)
Wistar	msP	Wistar	msP	Wistar	msP	Wistar	msP		Wistar	msP	Wistar	msP	Wistar	msP	Wistar	msP
2.915	0.38	61.747	72.641	2.497	2.396	9.941	9.709		44.5518	108.947	128.03	93.1636	109.371	94.57	121.768	84.4474
1.005	0.239	68.106	68.047	2.912	1.61	13.238	5.256		66.4677	152.301	96.4408	81.3291	92.1703	113.54	114.67	112.614
3.158	0.445	104.596	63.362	2.338	2.299	12.296	6.925		78.2141	122.127	104.726	81.0583	103.422	102.858	97.5032	103.923
2.055	1.758	60.026	69.888	2.175	2.274	12.593	7.724		70.3163	86.2028	66.7644	113.513	132.46	99.6235	77.821	105.456
2.688	0.848	71.293	54.268	2.766	2.125	11.852	7.496		89.6949	96.3721	91.3582	87.7534	106.688	102.499	121.768	100.935
2.869	1.075	81.447	126.958	1.966	1.721	6.649	7.804		69.9547	132.54	121.652	114.219	109.461	98.0873	125.929	118.906
3.264	2.815	81.146	45.559	2.125	2.039	11.649	6.564		86.5196	81.6479	128.399	72.1891	94.4471	116.231	104.352	69.9029
0.853	0.801	75.098	79.433	1.8	2.563	8.589	13.39		97.6553	45.76	119.641	101.826	108.5	105.385	123.46	102.439
2.151	1.033	33.042	67.618	2.01	2.507	7.263	10.742		161.32		123.852		101.144		129.464
1.202	0.369	40.249	58.6	1.978	2.3	8.191	5.27		121.464		104.298		96.1072		96.1787
0.744		51.467		1.89		6.671			153.101		105.699		116.032		136.711
0.764		57.396		2.85		6.092			122.347		98.1915		104.702		95.5023
1.489		56.94		2.7		6.995			78.1733		117.694		109.074		109.564
2.477		167.768		2.509		10.477			107.348		67.3126		106.058		101.098
0.978		63.584		2.294		7.467			127.505		111.316		115.693		115.428

## Sheet: Figure 7
CeA PDE4a			CeA PDE4a			CeA PDE4b			CeA PDE4b			CeA PDE4a			CeA PDE4a			CeA PDE4b			CeA PDE4b
Panel A			Panel B			Panel C			Panel D			Panel E			Panel F			Panel G			Panel H
Wistar Male			Wistar Female			Wistar Male			Wistar Female			msP Male			msP Female			msP Male			msP Female
Naïve	Alcohol		Naïve	Alcohol		Naïve	Alcohol		Naïve	Alcohol		Naïve	Alcohol		Naïve	Alcohol		Naïve	Alcohol		Naïve	Alcohol
0.948541	0.874429		0.883711	1.03127		1.02189	1.45938		0.948135	1.09784		0.711869	1.31174		0.897307	1.33626		0.722798	1.339		1.03495	1.22937
1.00968	1.18052		0.848012	1.01556		1.13409	1.28677		0.69513	0.804648		1.04248	1.18467		1.09503	1.1653		0.849157	1.36966		0.791673	1.58806
0.769281	1.32899		1.13642	1.13251		0.889203	1.36976		1.15704	1.7093		1.14041	0.924477		1.06848	1.02158		0.925645	1.28821		1.01073	1.45683
1.30019	1.20992		1.09195	1.06985		1.00279	1.78067		1.33316	2.05338		0.931393	1.47889		0.90595	1.16792		1.13054	2.02036		0.817122	1.24219
1.00174	1.5126		1.14645	1.11604		1.25635	2.36127		1.05425	1.37371		1.1755	1.22235		1.42179	1.02976		1.59212	2.22237		1.17888	0.965917
1.04211	1.52796		0.937977	1.18256		0.770232	1.68981		0.93302	1.82599		1.07923	1.77976		0.826171			0.977888	1.37302		1.19289
															0.895075						1.05086

## Sheet: Figure S1
Water Intake Panel				Water Intake Panel				Water Intake Panel				Water Intake Panel
Panel A				Panel B				Panel C				Panel D
Wistar Males				Wistar Females				msP Males				msP Females
0	10 mg/kg	20 mg/kg		0	10 mg/kg	20 mg/kg		0	10 mg/kg	20 mg/kg		0	10 mg/kg	20 mg/kg
5.12535	3.4963	2.84058		17.9009	10.8908	3.98374		0.018484	0.200364	0.415913		0.250896	0.645161	0.526316
3.05263	2.23684	4.13793		2.5	11.1568	28.0052		0.282486	0.168856	0.242991		0.553633	0.169492	0.274914
1.10909	2.59259	0.104712		19.7093	14.9153	14.0616		0.176125	0	0.098619		0.809859	0.275862	3.79791
3.05556	2.76	2.77559		14.8352	0.599455	3.26816		0.204082	0.121457	0.747475		1.79775	1.5	1.08303
7.72894	7.39353	9.38597		4.19444	11.5073	4.25532		0.29304	0.331492	0.269784		0.528302	0.777778	0.40146
2.68833	6.39876	5.77844		9.21409	13.9833	11.9452		0.294659	0.317757	0.672897		0.555556	1.67273	0.32967
2.28723	0.565693	6.62207		26.7401	0.576923	7.84444		0.430839	0.265487	0.149893		0.384615	0.445344	0.522088
7.38182	3.457	0.62724		7.5644	5.92506	15.7692		0.156863	0.401606	0.356436		1.99134	0.403587	2.3431
0.595041	1.08761	1.94611		0.471698	1.09223	6.17433		0.291005	0.453401	0.277778
2.02899	0.840708	0.878788		0.134615	7.97495	10.6818		0.773067	0.292793	0.697115
11.1667	3.64162	10.3571		10.1667	2.37363	12.3765
7.39054	6.90189	4.75836		0.902062	7.12919	12.2807
				2.06522	4.04467	10.3421
				23.3244	5.42857	16.3978
				0.257069	6.92105	0.4
				4.11917	2.36181	3.30882
				10	5.2452	11.8648
				8.19355	1.58242	2.88372

## Sheet: Figure S2
Baseline			Alcohol Effects				Alcohol Effects				Baseline			Alcohol Effects				Alcohol Effects
Panel A			Panel B				Panel C				Panel D			Panel E				Panel F
Wistar			Wistar Males				Wistar Females				msP			msP Males				msP Females
Male	Female		Baseline	Alcohol	Abstinence		Baseline	Alcohol	Abstinence		Male	Female		Baseline	Alcohol	Abstinence		Baseline	Alcohol	Abstinence
26	26		26	100	60		26	26	26		26	26		26	10	10		26	10	8
60	100		60	100	60		100	60	60		15	15		15	10	8		15	8	6
60	26		60	60	26		26	26	60		15	60		15	15	8		60	15	4
26	15		26	100	60		15	15	60		26	15		26	26	8		15	10	6
60	60		60	60	60		60	26	60		15	26		15	15	8		26	10	4
60	26		60	26	60		26	26	60		60	15		60	10	8		15	15	4
26	26		26	26	60		26	60	60		15	26		15	10	10		26	15
26	26		26	26	60		26	26			26	60		26	15	10		60	10
60	60		60	26	60		60	26			26	26		26	15	8		26	26
26	60		26	60	60		60	60			15	26		15	15	8		26	26
60	60		60	60	60		60	26			26	26		26	15			26	15
60	60		60	26	60		60	26			26	26		26	26			26	15
	60						60	60			26	26		26	26			26	15
	26						26	60			26	60		26	26			60	26
	26						26	60			60			60	60
	60						60	60			26			26	10
	100						100				26			26	15
	60						60				26			26	26
	26						26				15			15	15
											26			26	15

## Sheet: Figure S3
NAc PDE4a			NAc PDE4a			NAc PDE4b			NAc PDE4b			NAc PDE4a			NAc PDE4a			NAc PDE4b			NAc PDE4b
Panel A			Panel B			Panel C			Panel D			Panel E			Panel F			Panel G			Panel H
Wistar Male			Wistar Female			Wistar Male			Wistar Female			msP Male			msP Female			msP Male			msP Female
Naïve	Alcohol		Naïve	Alcohol		Naïve	Alcohol		Naïve	Alcohol		Naïve	Alcohol		Naïve	Alcohol		Naïve	Alcohol		Naïve	Alcohol
1.146	1.138		1.08041	0.64985		1.059	1.036		0.904898	1.04572		1.198	1.813		1.69459	0.613919		0.595	1.582		0.749702	1.46827
1.408	1.071		1.54607	0.54227		1.4	1.132		0.829053	1.65779		0.785	2.017		0.823067	0.602785		0.789	1.586		1.23784	2.87573
0.77	0.907		0.859485	0.521038		0.56	2.636		1.27799	2.65687		0.779	1.342		0.903821	0.612432		1.001	2.157		0.786343	1.3604
0.624	0.956		0.877993	0.680952		0.831	1.942		0.69537	2.63273		1.08	1.355		0.688102	0.631893		1.658	2.85		0.572882	0.897468
0.754	1.007		0.682396	0.80489		1.009	2.108		1.49994	0.627244		0.938	1.092		1.01391	0.57342		1.01	0.938		1.40662	0.527801
1.708	1.393		1.16257	0.815444		1.438	1.834					1.348	1.357		1.00466			1.269	0.685		2.08511
	0.783						1.219								1.13173						0.815574
